# Supplementary material for: CisBP-RNA: a web resource for eukaryotic RNA-binding proteins and their motifs
Source: Nucleic Acids Res. 2025 Oct 29;54(D1):D98–D105. doi: 10.1093/nar/gkaf1081 (PMC12807593; doi:10.1093/nar/gkaf1081)
Supplement: gkaf1081_Supplemental_File [file gkaf1081_supplemental_file.xls]

## Sheet: SupplementaryTable1
Family Name	RBD	PFAM Accession
C2H2 ZF	zf-C2H2	PF00096
CCCH ZF	zf-CCCH	PF00642
KH	KH_1	PF00013
RRM	RRMs_3D	PF00076	Note: CisBP-RNA uses an extended version of this model that more accurately captures the RRM domain - see Sasse et al 2025 for details
CCHC ZF	zf-CCHC	PF00098
NHL	NHL	PF01436
RanBP ZF	zf-RanBP	PF00641
SAM	SAM_1	PF00536
CSD	CSD	PF00313
YTH	YTH	PF04146
PUF	PUF	PF00806
S1	S1	PF00575
CCHH ZF	zf-CCHH	PF00642
La	La	PF05383

## Sheet: SupplementaryTable2
Species	RBP Total	RBPs with Experimental Motif	RBPs with Inferred Motifs	RBPs with missing Motif
Homo sapiens	465	189	82	194
Drosophila melanogaster	237	66	26	145
Caenorhabditis elegans	232	36	27	169
Cannabis sativa	406	32	57	317
Leishmania major	152	21	13	118
Trypanosoma brucei	149	18	11	120
Danio rerio	478	12	204	262
Plasmodium falciparum	104	12	3	89
Tetraodon nigroviridis	388	12	177	199
Xenopus tropicalis	444	10	175	259
Saccharomyces cerevisiae	92	9	7	76
Caenorhabditis briggsae	266	7	51	208
Mus musculus	424	7	202	215
Neurospora crassa	116	6	13	97
Schizosaccharomyces pombe	110	6	10	94
Trichomonas vaginalis	212	6	13	193
Arabidopsis thaliana	469	5	100	364
Gallus gallus	310	5	147	158
Schistosoma mansoni	203	5	35	163
Dictyostelium discoideum	143	4	9	130
Ostreococcus tauri	126	4	9	113
Physcomitrella patens	406	4	60	342
Schizophyllum commune	140	4	13	123
Schmidtea mediterranea	458	4	71	383
Meleagris gallopavo	278	3	130	145
Monodelphis domestica	400	3	206	191
Nematostella vectensis	324	3	63	258
Aspergillus nidulans	111	2	14	95
Puccinia graminis	219	2	13	204
Xenopus laevis	373	2	221	150
Batrachochytrium dendrobatidis	124	1	15	108
Naegleria gruberi	324	1	4	319
Phytophthora ramorum	274	1	14	259
Rhizopus oryzae	277	1	18	258
Thalassiosira pseudonana	148	1	7	140
Acanthocheilonema viteae	207	0	47	160
Acremonium chrysogenum	107	0	18	89
Acyrthosiphon pisum	498	0	77	421
Aedes aegypti	265	0	68	197
Aegilops tauschii	431	0	81	350
Agaricus bisporus	197	0	16	181
Ailuropoda melanoleuca	383	0	202	181
Albugo laibachii	206	0	15	191
Alligator sinensis	338	0	163	175
Allomyces macrogynus	268	0	15	253
Alternaria brassicicola	109	0	10	99
Amanita muscaria	177	0	16	161
Amborella trichopoda	345	0	70	275
Amphimedon queenslandica	616	0	41	575
Anas platyrhynchos	294	0	144	150
Ancylostoma caninum	289	0	59	230
Ancylostoma ceylanicum	193	0	47	146
Ancylostoma duodenale	261	0	54	207
Angiostrongylus cantonensis	130	0	31	99
Angiostrongylus costaricensis	135	0	41	94
Anisakis simplex	208	0	32	176
Anncaliia algerae	59	0	1	58
Anolis carolinensis	418	0	158	260
Anopheles albimanus	203	0	58	145
Anopheles arabiensis	219	0	61	158
Anopheles atroparvus	204	0	60	144
Anopheles christyi	183	0	53	130
Anopheles coluzzii	191	0	57	134
Anopheles culicifacies	212	0	64	148
Anopheles darlingi	193	0	60	133
Anopheles dirus	212	0	59	153
Anopheles epiroticus	214	0	63	151
Anopheles farauti	209	0	62	147
Anopheles funestus	223	0	67	156
Anopheles gambiae	221	0	62	159
Anopheles maculatus	178	0	45	133
Anopheles melas	223	0	61	162
Anopheles merus	191	0	53	138
Anopheles minimus	216	0	66	150
Anopheles quadriannulatus	218	0	63	155
Anopheles sinensis	178	0	47	131
Anopheles stephensi	222	0	63	159
Apis mellifera	218	0	68	150
Aptenodytes forsteri	293	0	145	148
Aquilegia coerulea	405	0	87	318
Arabidopsis lyrata	543	0	114	429
Arthrobotrys oligospora	119	0	14	105
Arthroderma benhamiae	97	0	13	84
Arthroderma otae	104	0	14	90
Ascaris lumbricoides	150	0	43	107
Ascaris suum	234	0	53	181
Ashbya gossypii	89	0	12	77
Aspergillus carbonarius	105	0	15	90
Aspergillus clavatus	114	0	13	101
Aspergillus flavus	108	0	12	96
Aspergillus fumigatus	104	0	13	91
Aspergillus niger	112	0	14	98
Aspergillus oryzae	115	0	16	99
Aspergillus ruber	119	0	13	106
Aspergillus terreus	104	0	15	89
Astyanax mexicanus	439	0	218	221
Atta cephalotes	231	0	64	167
Aureobasidium melanogenum	115	0	13	102
Aureobasidium pullulans	114	0	13	101
Aureobasidium subglaciale	114	0	13	101
Aureococcus anophagefferens	142	0	11	131
Babesia bovis	85	0	8	77
Baudoinia compniacensis	112	0	12	100
Beauveria bassiana	112	0	17	95
Bigelowiella natans	375	0	11	364
Biomphalaria glabrata	154	0	41	113
Bipolaris maydis	109	0	12	97
Bipolaris oryzae	111	0	12	99
Bipolaris sorokiniana	120	0	12	108
Bipolaris victoriae	112	0	11	101
Bipolaris zeicola	115	0	11	104
Blastomyces dermatitidis	117	0	15	102
Blumeria graminis	102	0	15	87
Boechera stricta	451	0	110	341
Bombyx mori	211	0	59	152
Bos grunniens	395	0	208	187
Bos taurus	385	0	205	180
Botryobasidium botryosum	159	0	13	146
Botrytis cinerea	120	0	18	102
Brachypodium distachyon	477	0	94	383
Branchiostoma floridae	1172	0	116	1056
Brassica oleracea	946	0	188	758
Brassica rapa	733	0	179	554
Brettanomyces bruxellensis	70	0	5	65
Brugia malayi	221	0	51	170
Brugia timori	174	0	29	145
Buceros rhinoceros	241	0	114	127
Bursaphelenchus xylophilus	197	0	38	159
Byssochlamys spectabilis	105	0	14	91
Caenorhabditis brenneri	316	0	80	236
Caenorhabditis japonica	474	0	60	414
Caenorhabditis remanei	396	0	72	324
Callithrix jacchus	499	0	300	199
Calypte anna	298	0	145	153
Camponotus floridanus	291	0	61	230
Candida albicans	175	0	14	161
Candida dubliniensis	96	0	7	89
Candida glabrata	90	0	16	74
Candida guilliermondii	79	0	7	72
Candida lusitaniae	83	0	7	76
Candida maltosa	85	0	8	77
Candida orthopsilosis	86	0	9	77
Candida parapsilosis	84	0	8	76
Candida tenuis	77	0	7	70
Candida tropicalis	86	0	9	77
Canis familiaris	411	0	227	184
Capitella teleta	402	0	68	334
Capronia coronata	108	0	12	96
Capronia epimyces	108	0	12	96
Capronia semiimmersa	114	0	14	100
Capsaspora owczarzaki	139	0	10	129
Capsella grandiflora	449	0	103	346
Capsella rubella	468	0	110	358
Carica papaya	363	0	81	282
Cavia porcellus	378	0	200	178
Ceriporiopsis subvermispora	138	0	15	123
Chaetomium globosum	152	0	19	133
Chaetomium thermophilum	108	0	18	90
Chelonia mydas	299	0	145	154
Chlamydomonas reinhardtii	132	0	17	115
Chlorella NC64A	173	0	17	156
Chlorella vulgaris	143	0	18	125
Chlorocebus sabaeus	380	0	209	171
Choloepus hoffmanni	253	0	117	136
Cicer arietinum	490	0	107	383
Cimex lectularius	226	0	64	162
Ciona intestinalis	210	0	59	151
Ciona savignyi	163	0	47	116
Citrullus lanatus	337	0	90	247
Citrus clementina	393	0	94	299
Citrus sinensis	384	0	94	290
Cladophialophora bantiana	112	0	12	100
Cladophialophora carrionii	111	0	14	97
Cladophialophora immunda	117	0	12	105
Cladophialophora psammophila	114	0	14	100
Cladophialophora yegresii	108	0	13	95
Claviceps purpurea	115	0	17	98
Clavispora lusitaniae	83	0	7	76
Clonorchis sinensis	216	0	48	168
Coccidioides immitis	111	0	14	97
Coccidioides posadasii	115	0	14	101
Coccomyxa subellipsoidea C169	146	0	18	128
Cochliobolus heterostrophus C5	119	0	11	108
Colletotrichum fioriniae	110	0	18	92
Colletotrichum gloeosporioides	109	0	18	91
Colletotrichum graminicola	110	0	17	93
Colletotrichum higginsianum	116	0	20	96
Colletotrichum orbiculare	109	0	15	94
Colletotrichum sublineola	106	0	17	89
Coniosporium apollinis	113	0	14	99
Coprinopsis cinerea	142	0	16	126
Cordyceps militaris	101	0	15	86
Crassostrea gigas	1024	0	57	967
Cryphonectria parasitica	107	0	17	90
Cryptococcus gattii	109	0	7	102
Cryptococcus neoformans	114	0	8	106
Cryptosporidium hominis	68	0	4	64
Cryptosporidium muris	86	0	3	83
Cryptosporidium parvum	78	0	6	72
Cucumis sativus	331	0	90	241
Culex pipiens	387	0	65	322
Culex quinquefasciatus	299	0	66	233
Cyanidioschyzon merolae	54	0	3	51
Cylicostephanus goldi	101	0	12	89
Cyphellophora europaea	112	0	13	99
Dacryopinax sp	109	0	14	95
Dactylellina haptotyla	115	0	15	100
Danaus plexippus	237	0	68	169
Daphnia pulex	474	0	56	418
Dasypus novemcinctus	481	0	268	213
Debaryomyces hansenii	95	0	9	86
Dendroctonus ponderosae	214	0	67	147
Dichomitus squalens	68	0	4	64
Dictyocaulus viviparus	172	0	48	124
Dictyostelium purpureum	141	0	13	128
Diphyllobothrium latum	230	0	29	201
Dipodomys ordii	295	0	150	145
Dirofilaria immitis	219	0	48	171
Dothistroma septosporum	115	0	15	100
Dracunculus medinensis	149	0	32	117
Drechslerella stenobrocha	74	0	12	62
Drosophila ananassae	212	0	83	129
Drosophila erecta	215	0	85	130
Drosophila grimshawi	213	0	75	138
Drosophila mojavensis	208	0	78	130
Drosophila persimilis	239	0	74	165
Drosophila pseudoobscura	232	0	76	156
Drosophila sechellia	220	0	90	130
Drosophila simulans	195	0	82	113
Drosophila virilis	214	0	75	139
Drosophila willistoni	229	0	84	145
Drosophila yakuba	214	0	84	130
Echinococcus canadensis	204	0	31	173
Echinococcus multilocularis	218	0	32	186
Echinops telfairi	330	0	167	163
Echinostoma caproni	152	0	22	130
Eimeria tenella	140	0	8	132
Elaeophora elaphi	169	0	34	135
Emiliania huxleyi	507	0	20	487
Encephalitozoon cuniculi	41	0	1	40
Encephalitozoon hellem	38	0	1	37
Encephalitozoon intestinalis	41	0	1	40
Endocarpon pusillum	113	0	12	101
Entamoeba invadens	156	0	1	155
Enterobius vermicularis	184	0	46	138
Enterocytozoon bieneusi	58	0	6	52
Equus caballus	345	0	171	174
Eremothecium cymbalariae	81	0	12	69
Erinaceus europaeus	265	0	137	128
Erysiphe necator	127	0	11	116
Eucalyptus grandis	447	0	101	346
Eutrema salsugineum	488	0	102	386
Eutypa lata	101	0	16	85
Exophiala aquamarina	110	0	13	97
Exophiala dermatitidis	109	0	12	97
Exophiala mesophila	108	0	13	95
Exophiala oligosperma	110	0	12	98
Exophiala sideris	109	0	12	97
Exophiala spinifera	114	0	12	102
Exophiala xenobiotica	113	0	13	100
Fasciola hepatica	199	0	35	164
Felis catus	412	0	201	211
Fibroporia radiculosa	121	0	16	105
Ficedula albicollis	309	0	144	165
Fomitopsis pinicola	137	0	15	122
Fonsecaea pedrosoi	119	0	12	107
Fragaria vesca	489	0	97	392
Fragilariopsis cylindrus	163	0	6	157
Fusarium fujikuroi	120	0	18	102
Fusarium graminearum	123	0	18	105
Fusarium oxysporum	113	0	17	96
Fusarium pseudograminearum	118	0	18	100
Fusarium solani	107	0	17	90
Fusarium verticillioides	109	0	18	91
Gadus morhua	400	0	189	211
Gaeumannomyces graminis	113	0	15	98
Galerina marginata	163	0	16	147
Gasterosteus aculeatus	413	0	206	207
Geospiza fortis	298	0	144	154
Glarea lozoyensis	78	0	11	67
Globodera pallida	270	0	31	239
Gloeophyllum trabeum	150	0	16	134
Glycine max	989	0	221	768
Gongylonema pulchrum	256	0	43	213
Gorilla gorilla	394	0	211	183
Gossypium raimondii	626	0	178	448
Grosmannia clavigera	104	0	18	86
Guillardia theta	277	0	13	264
Gymnopus luxurians	114	0	7	107
Haemonchus contortus	325	0	65	260
Haemonchus placei	179	0	35	144
Halyomorpha halys	201	0	71	130
Harpegnathos saltator	332	0	59	273
Hebeloma cylindrosporum	144	0	16	128
Heliconius melpomene	200	0	62	138
Heligmosomoides bakeri	223	0	31	192
Helobdella robusta	442	0	98	344
Heterobasidion annosum	157	0	15	142
Heterobasidion irregulare	233	0	17	216
Heterorhabditis bacteriophora	125	0	24	101
Histoplasma capsulatum	112	0	12	100
Hordeum vulgare	355	0	64	291
Hyaloperonospora arabidopsidis	157	0	15	142
Hydatigera taeniaeformis	168	0	28	140
Hydnomerulius pinastri	70	0	4	66
Hydra magnipapillata	293	0	51	242
Hymenolepis diminuta	168	0	19	149
Hymenolepis microstoma	204	0	31	173
Hymenolepis nana	200	0	32	168
Ictidomys tridecemlineatus	377	0	208	169
Ixodes scapularis	214	0	45	169
Jaapia argillacea	158	0	17	141
Kazachstania africana	85	0	13	72
Kazachstania naganishii	81	0	12	69
Kluyveromyces lactis	81	0	11	70
Kluyveromyces thermotolerans	90	0	12	78
Kluyveromyces waltii	92	0	11	81
Komagataella pastoris	85	0	8	77
Kuraishia capsulata	97	0	8	89
Laccaria amethystina	167	0	18	149
Laccaria bicolor	144	0	14	130
Lachancea kluyveri	87	0	16	71
Lachancea lanzarotensis	88	0	11	77
Lachancea thermotolerans	90	0	12	78
Latimeria chalumnae	383	0	170	213
Leersia perrieri	434	0	99	335
Leishmania braziliensis	157	0	34	123
Leishmania infantum	158	0	34	124
Leishmania mexicana	157	0	34	123
Lepisosteus oculatus	383	0	170	213
Leptinotarsa decemlineata	346	0	69	277
Leptosphaeria maculans	110	0	14	96
Linum usitatissimum	701	0	176	525
Litomosoides sigmodontis	213	0	50	163
Loa loa	207	0	46	161
Lodderomyces elongisporus	92	0	5	87
Lottia gigantea	313	0	61	252
Lotus japonicus	576	0	96	480
Loxodonta africana	377	0	197	180
Lucilia cuprina	314	0	83	231
Lutzomyia longipalpis	183	0	55	128
Macaca fascicularis	403	0	217	186
Macaca mulatta	417	0	227	190
Macrophomina phaseolina	119	0	13	106
Macropus eugenii	286	0	143	143
Magnaporthe oryzae	136	0	18	118
Magnaporthe poae	96	0	13	83
Malassezia globosa	88	0	9	79
Malassezia sympodialis	72	0	7	65
Malus domestica	970	0	240	730
Manihot esculenta	877	0	242	635
Marssonina brunnea	114	0	15	99
Medicago truncatula	521	0	125	396
Megaselia scalaris	106	0	26	80
Melampsora laricipopulina	146	0	14	132
Melitaea cinxia	175	0	43	132
Meloidogyne floridensis	326	0	40	286
Meloidogyne hapla	239	0	28	211
Meloidogyne incognita	315	0	49	266
Mesocestoides corti	178	0	28	150
Metarhizium acridum	105	0	15	90
Metarhizium album	105	0	17	88
Metarhizium anisopliae	113	0	18	95
Metarhizium brunneum	110	0	17	93
Metarhizium guizhouense	121	0	17	104
Metarhizium majus	113	0	18	95
Metarhizium robertsii	118	0	17	101
Meyerozyma guilliermondii	79	0	7	72
Microbotryum violaceum	121	0	11	110
Microcebus murinus	286	0	145	141
Micromonas pusilla	188	0	13	175
Micromonas sp RCC299	186	0	11	175
Microsporidia sp	69	0	6	63
Microsporum canis	105	0	14	91
Microsporum gypseum	112	0	12	100
Millerozyma farinosa	176	0	16	160
Mimulus guttatus	484	0	123	361
Mixia osmundae	116	0	11	105
Mnemiopsis leidyi	320	0	28	292
Moniliophthora perniciosa	87	0	5	82
Moniliophthora roreri	299	0	17	282
Monosiga brevicollis	137	0	14	123
Mucor circinelloides	187	0	16	171
Musa acuminata	614	0	167	447
Musca domestica	231	0	84	147
Mustela putorius furo	388	0	216	172
Myceliophthora thermophila	106	0	17	89
Mycosphaerella fijiensis	99	0	13	86
Mycosphaerella graminicola	101	0	16	85
Myotis brandtii	445	0	235	210
Myotis lucifugus	448	0	227	221
Nasonia vitripennis	379	0	56	323
Naumovozyma castellii	94	0	17	77
Naumovozyma dairenensis	102	0	14	88
Necator americanus	192	0	51	141
Nectria haematococca	107	0	17	90
Neofusicoccum parvum	108	0	15	93
Neosartorya fischeri	109	0	15	94
Neospora caninum	147	0	6	141
Neurospora discreta	110	0	17	93
Neurospora tetrasperma	113	0	18	95
Nippostrongylus brasiliensis	234	0	37	197
Nomascus leucogenys	360	0	187	173
Nosema bombycis	50	0	1	49
Nosema ceranae	29	0	1	28
Ochotona princeps	339	0	146	193
Octopus bimaculoides	312	0	55	257
Oesophagostomum dentatum	225	0	42	183
Ogataea parapolymorpha	93	0	8	85
Oidiodendron maius	112	0	13	99
Oikopleura dioica	316	0	34	282
Onchocerca flexuosa	214	0	39	175
Onchocerca ochengi	243	0	54	189
Onchocerca volvulus	210	0	50	160
Ophiocordyceps sinensis	95	0	14	81
Ophiostoma piceae uamh	104	0	14	90
Ophisaurus gracilis	307	0	142	165
Opisthorchis viverrini	208	0	47	161
Oreochromis niloticus	421	0	215	206
Ornithorhynchus anatinus	311	0	158	153
Oryctolagus cuniculus	409	0	219	190
Oryza barthii	470	0	91	379
Oryza brachyantha	432	0	89	343
Oryza glaberrima	459	0	89	370
Oryza glumaepatula	484	0	95	389
Oryza indica	635	0	99	536
Oryza longistaminata	372	0	73	299
Oryza meridionalis	442	0	80	362
Oryza nivara	478	0	94	384
Oryza punctata	489	0	97	392
Oryza rufipogon	492	0	92	400
Oryza sativa	451	0	94	357
Oryzias latipes	397	0	196	201
Ostreococcus RCC809	137	0	12	125
Ostreococcus lucimarinus	132	0	16	116
Otolemur garnettii	432	0	237	195
Ovis aries	430	0	227	203
Oxytricha trifallax	248	0	3	245
Pan troglodytes	369	0	200	169
Panicum virgatum	1449	0	195	1254
Papio anubis	395	0	225	170
Paracoccidioides brasiliensis	117	0	14	103
Paracoccidioides sp lutzii	135	0	13	122
Paramecium tetraurelia	442	0	11	431
Parascaris equorum	115	0	24	91
Parastrongyloides trichosuri	182	0	34	148
Paxillus involutus	89	0	6	83
Paxillus rubicundulus	148	0	17	131
Pediculus humanus	197	0	66	131
Pelodiscus sinensis	328	0	168	160
Penicillium chrysogenum	114	0	13	101
Penicillium digitatum	110	0	14	96
Penicillium expansum	101	0	11	90
Penicillium italicum	109	0	13	96
Penicillium marneffei	125	0	15	110
Penicillium oxalicum	110	0	15	95
Penicillium rubens	114	0	13	101
Penicillium solitum	109	0	12	97
Pestalotiopsis fici	119	0	17	102
Petromyzon marinus	186	0	82	104
Phaeodactylum tricornutum	152	0	5	147
Phaeosphaeria nodorum	105	0	13	92
Phanerochaete carnosa	131	0	15	116
Phanerochaete chrysosporium	163	0	16	147
Phlebiopsis gigantea	140	0	16	124
Phlebotomus papatasi	169	0	55	114
Phoenix dactylifera	397	0	93	304
Phycomyces blakesleeanus	204	0	19	185
Phytophthora capsici	170	0	13	157
Phytophthora infestans	190	0	15	175
Phytophthora kernoviae	118	0	15	103
Phytophthora lateralis	139	0	10	129
Phytophthora parasitica	230	0	14	216
Phytophthora sojae	355	0	13	342
Pichia kudriavzevii	95	0	7	88
Pichia pastoris	85	0	8	77
Pichia stipitis	84	0	8	76
Piloderma croceum	170	0	19	151
Piriformospora indica	131	0	15	116
Pisolithus microcarpus	198	0	17	181
Pisolithus tinctorius	243	0	17	226
Plasmodium berghei	102	0	15	87
Plasmodium chabaudi	103	0	17	86
Plasmodium knowlesi	105	0	15	90
Plasmodium vivax	103	0	16	87
Plasmodium yoelii	97	0	16	81
Pleurotus ostreatus	164	0	15	149
Plicaturopsis crispa	21	0	2	19
Pneumocystis carinii	204	0	33	171
Pneumocystis murina	98	0	15	83
Podospora anserina	117	0	17	100
Poecilia formosa	443	0	216	227
Pogona vitticeps	351	0	170	181
Polysphondylium pallidum	160	0	10	150
Pongo abelii	381	0	210	171
Populus trichocarpa	679	0	172	507
Postia placenta	91	0	4	87
Pristionchus exspectatus	232	0	36	196
Pristionchus pacificus	261	0	38	223
Procavia capensis	303	0	151	152
Protopolystoma xenopodis	191	0	33	158
Prunus mume	418	0	95	323
Prunus persica	474	0	103	371
Pseudocercospora fijiensis	119	0	14	105
Pseudogymnoascus destructans	157	0	17	140
Pseudogymnoascus pannorum	109	0	14	95
Pseudozyma antarctica	87	0	12	75
Pseudozyma aphidis	88	0	8	80
Pseudozyma brasiliensis	107	0	11	96
Pseudozyma flocculosa	73	0	6	67
Pseudozyma hubeiensis	109	0	14	95
Pteropus vampyrus	336	0	173	163
Puccinia triticina	295	0	11	284
Pyrenophora teres	133	0	14	119
Pyrenophora triticirepentis	127	0	13	114
Pythium aphanidermatum	153	0	11	142
Pythium arrhenomanes	141	0	11	130
Pythium irregulare	160	0	11	149
Pythium iwayamai	150	0	9	141
Pythium ultimum	210	0	12	198
Pythium vexans	170	0	13	157
Rattus norvegicus	406	0	216	190
Rhabditophanes kr3021	186	0	32	154
Rhinocladiella mackenziei	117	0	13	104
Rhizoctonia solani	144	0	17	127
Rhizophagus irregularis	248	0	18	230
Rhodnius prolixus	236	0	64	172
Rhodosporidium toruloides	120	0	9	111
Rhodotorula glutinis	42	0	2	40
Ricinus communis	379	0	92	287
Romanomermis culicivorax	242	0	48	194
Rozella allomycis	106	0	7	99
Saccharomyces arboricola	62	0	11	51
Saccharomyces bayanus	88	0	14	74
Saccharomyces castellii	78	0	14	64
Saccharomyces kudriavzevii	56	0	4	52
Saccharomyces mikatae	93	0	13	80
Saccharomyces paradoxus	86	0	13	73
Saccharomycetaceae sp ashbya aceri	81	0	12	69
Saccoglossus kowalevskii	448	0	65	383
Salix purpurea	651	0	189	462
Salpingoeca rosetta	188	0	10	178
Saprolegnia parasitica	197	0	8	189
Sarcophilus harrisii	365	0	177	188
Scedosporium apiospermum	93	0	12	81
Scheffersomyces stipitis	83	0	8	75
Schistocephalus solidus	138	0	26	112
Schistosoma curassoni	236	0	35	201
Schistosoma haematobium	202	0	40	162
Schistosoma japonicum	213	0	48	165
Schistosoma margrebowiei	208	0	23	185
Schistosoma mattheei	185	0	31	154
Schistosoma rodhaini	207	0	25	182
Schizosaccharomyces cryophilus	111	0	15	96
Schizosaccharomyces japonicus	122	0	17	105
Schizosaccharomyces octosporus	107	0	15	92
Scleroderma citrinum	251	0	20	231
Sclerotinia borealis	121	0	16	105
Sclerotinia sclerotiorum	91	0	11	80
Selaginella moellendorffii	502	0	96	406
Serendipita vermifera	160	0	11	149
Serpula lacrymans	293	0	14	279
Setaria italica	486	0	93	393
Setosphaeria turcica	122	0	13	109
Soboliphyme baturini	155	0	39	116
Solanum lycopersicum	505	0	110	395
Solanum tuberosum	533	0	111	422
Solenopsis invicta	189	0	50	139
Sordaria macrospora	119	0	18	101
Sorex araneus	260	0	137	123
Sorghum bicolor	565	0	90	475
Spathaspora passalidarum	91	0	9	82
Sphaerobolus stellatus	238	0	9	229
Sphaerulina musiva	109	0	14	95
Spirometra erinaceieuropaei	245	0	26	219
Spizellomyces punctatus	159	0	17	142
Sporisorium reilianum	117	0	15	102
Sporobolomyces roseus	96	0	8	88
Sporothrix brasiliensis	101	0	17	84
Sporothrix schenckii	103	0	16	87
Stachybotrys chartarum	105	0	15	90
Stachybotrys chlorohalonata	106	0	16	90
Stagonospora nodorum	120	0	13	107
Steinernema carpocapsae	269	0	49	220
Steinernema feltiae	271	0	43	228
Steinernema glaseri	293	0	51	242
Steinernema monticolum	293	0	42	251
Steinernema scapterisci	274	0	45	229
Strigamia maritima	390	0	76	314
Strongylocentrotus purpuratus	392	0	60	332
Strongyloides papillosus	311	0	38	273
Strongyloides stercoralis	186	0	36	150
Strongyloides venezuelensis	235	0	33	202
Strongylus vulgaris	139	0	25	114
Suillus luteus	153	0	16	137
Sus scrofa	390	0	202	188
Syphacia muris	164	0	45	119
Taenia asiatica	172	0	27	145
Taenia solium	216	0	34	182
Taeniopygia guttata	315	0	158	157
Takifugu rubripes	399	0	199	200
Talaromyces marneffei	125	0	15	110
Talaromyces stipitatus	132	0	15	117
Tarsius syrichta	267	0	124	143
Teladorsagia circumcincta	241	0	54	187
Tetrahymena thermophila	222	0	7	215
Tetranychus urticae	192	0	52	140
Tetrapisispora blattae	87	0	12	75
Tetrapisispora phaffii	93	0	13	80
Thecamonas trahens	128	0	3	125
Theileria annulata	89	0	7	82
Theileria parva	86	0	8	78
Thelazia callipaeda	157	0	37	120
Theobroma cacao	508	0	93	415
Thielavia terrestris	116	0	16	100
Tilletiaria anomala	107	0	13	94
Togninia minima	104	0	16	88
Torrubiella hemipterigena	113	0	18	95
Torulaspora delbrueckii	84	0	13	71
Toxocara canis	188	0	37	151
Toxoplasma gondii	145	0	9	136
Trametes cinnabarina	153	0	15	138
Tremella mesenterica	218	0	9	209
Tribolium castaneum	305	0	62	243
Trichinella nativa	198	0	39	159
Trichinella spiralis	276	0	38	238
Trichobilharzia regenti	190	0	30	160
Trichoderma atroviride	114	0	17	97
Trichoderma reesei	102	0	17	85
Trichoderma virens	109	0	17	92
Trichophyton equinum	103	0	13	90
Trichophyton interdigitale	112	0	15	97
Trichophyton rubrum	108	0	14	94
Trichophyton soudanense	108	0	14	94
Trichophyton tonsurans	101	0	13	88
Trichophyton verrucosum	93	0	11	82
Trichoplax adhaerens	173	0	37	136
Trichosporon asahii	98	0	8	90
Trichuris muris	244	0	38	206
Trichuris suis	214	0	35	179
Trichuris trichiura	166	0	26	140
Triticum aestivum	1298	0	258	1040
Triticum urartu	425	0	75	350
Trypanosoma congolense	166	0	30	136
Trypanosoma cruzi	137	0	27	110
Trypanosoma vivax	144	0	23	121
Tuber melanosporum	109	0	13	96
Tulasnella calospora	141	0	14	127
Tupaia belangeri	284	0	139	145
Tursiops truncatus	338	0	172	166
Tyto alba	236	0	105	131
Uncinocarpus reesii	100	0	18	82
Ustilaginoidea virens	98	0	15	83
Ustilago hordei	144	0	13	131
Ustilago maydis	108	0	15	93
Vanderwaltozyma polyspora	95	0	12	83
Verruconis gallopava	112	0	13	99
Verticillium albo atrum	93	0	14	79
Verticillium alfalfae	93	0	14	79
Verticillium dahliae	104	0	16	88
Vicugna pacos	243	0	124	119
Vitis vinifera	443	0	106	337
Vittaforma corneae	28	0	1	27
Volvox carteri	186	0	14	172
Wallemia ichthyophaga	104	0	10	94
Wallemia sebi	104	0	13	91
Wickerhamomyces ciferrii	100	0	12	88
Wuchereria bancrofti	241	0	51	190
Xiphophorus maculatus	416	0	203	213
Yarrowia lipolytica	103	0	9	94
Zea mays	643	0	157	486
Zootermopsis nevadensis	217	0	63	154
Zygosaccharomyces bailii	160	0	22	138
Zygosaccharomyces rouxii	82	0	11	71
Zymoseptoria tritici	101	0	16	85
